# Supplementary material for: DomSign: a top-down annotation pipeline to enlarge enzyme space in the protein universe
Source: BMC Bioinformatics. 2015 Mar 21;16:96. doi: 10.1186/s12859-015-0499-y (PMC4389672; doi:10.1186/s12859-015-0499-y)
Supplement: Additional file 2: — Datasets used in this work. Summary of the datasets used in this work including dataset name, processing description, enzyme/non-enzyme ratio, unique domain signature number and total entry number for each set. [file 12859_2015_499_MOESM2_ESM.xlsx]

## Sheet: Sheet1
Dataset	Entry number	Unique Domain Signature	Non-enzyme	Enzyme	Description
Sprot enzyme	228710	4216	0	1	Pfam-A covered proteins with single EC number in Swiss-Prot
Sprot protein	488415	14132	0.532	0.468	Pfam-A covered proteins with single or no EC number in Swiss-Prot
TrEMBL enzyme	2509820	11687	0	1	Pfam-A covered proteins with single EC number in TrEMBL
TrEMBL protein	22660610	65799	0.121	0.879	Raw data
HMP enzyme	1597219	36376	0	1	Pfam-A covered proteins with single EC number in HMP phase I non-redundant protein
HMP Phase I non-redundant protein	15006602	88797	0.132	0.868	Raw data
SVMHL unbiased	8534	1961	0	1	Unbiased enzyme dataset used in comparison with SVMHL, for details, see (Wang et al. 2011)
Swiss-Prot&KEGG	300747	11493	0.451	0.549	Dataset construced by (De Ferrari et al. 2012) where only KEGG and Swiss-Prot entries with the same enzymatic annotation are extrated
UniRef50 Swiss-Prot&KEGG	55280	9179	0.485	0.515	Dataset construced by (De Ferrari et al. 2012) where only KEGG and Swiss-Prot entries with the same enzymatic annotation are extrated and UniRef50 is used to further reduce the redundance of this dataset
