# Supplementary material for: DomSign: a top-down annotation pipeline to enlarge enzyme space in the protein universe
Source: BMC Bioinformatics. 2015 Mar 21;16:96. doi: 10.1186/s12859-015-0499-y (PMC4389672; doi:10.1186/s12859-015-0499-y)
Supplement: Additional file 3: — DomSign tool developed in this work. The compressed directory contains the shell and python scripts of DomSign used in this work. It can be used as a stand-alone tool in linux environment. Both EC number prediction and cross-validation functions are embed in this tool for automatic processing. It thus can be used to reproduce all the results we have presented in the paper or act as basis for other machine learning approach in EC number prediction. For details about the tool usage, please check the README file in the decompressed directory. [file 12859_2015_499_MOESM3_ESM.zip]

Archive with 1 entries (1 files):
- 12859_2015_499_add12.gz
