# Supplementary material for: DomSign: a top-down annotation pipeline to enlarge enzyme space in the protein universe
Source: BMC Bioinformatics. 2015 Mar 21;16:96. doi: 10.1186/s12859-015-0499-y (PMC4389672; doi:10.1186/s12859-015-0499-y)
Supplement: Additional file 7: — Enzymes from TrEMBL annotated with at least three EC digit by DomSign. This dataset contains all the enzymes in TrEMBL database and their relevant EC numbers designated by DomSign in tab separated format. To limit the size of the file, only enzymes assigned with at least three EC digit are extracted (84% of all the predicted enzymes by DomSign). All the protein accession numbers are UniProt protein ID. [file 12859_2015_499_MOESM7_ESM.zip]

Archive with 1 entries (1 files):
- 12859_2015_499_add9.gz
