# Supplementary material for: DomSign: a top-down annotation pipeline to enlarge enzyme space in the protein universe
Source: BMC Bioinformatics. 2015 Mar 21;16:96. doi: 10.1186/s12859-015-0499-y (PMC4389672; doi:10.1186/s12859-015-0499-y)
Supplement: Additional file 9: — Novel enzymes identified by DomSign from KEGG database bacteria subsection. This dataset contains all the novel enzymes in KEGG database bacteria subsection and their relevant EC numbers designated by DomSign in tab separated format. Only enzymes uniquely identified by DomSign beyond KEGG enzyme flat file are extracted, which increase the genomic enzyme ratio in KEGG bacteria from original 26% to 33% on average. All the protein accession numbers are KEGG gene ID. [file 12859_2015_499_MOESM9_ESM.zip]

Archive with 1 entries (1 files):
- 12859_2015_499_add10.gz
