# Supplementary material for: DomSign: a top-down annotation pipeline to enlarge enzyme space in the protein universe
Source: BMC Bioinformatics. 2015 Mar 21;16:96. doi: 10.1186/s12859-015-0499-y (PMC4389672; doi:10.1186/s12859-015-0499-y)
Supplement: Additional file 11: — Enzymes from HMP phase I 95% non-redundant dataset identified by DomSign. This dataset contains all the enzymes and their relevant EC numbers in HMP phase I 95% non-redundant dataset designated by DomSign in tab separated format. All the protein accession numbers are extracted from HMP DACC raw dataset for phase I 95% non-redundant predicted genes [file 12859_2015_499_MOESM11_ESM.zip]

Archive with 1 entries (1 files):
- 12859_2015_499_add11.gz
