# Supplementary material for: DomSign: a top-down annotation pipeline to enlarge enzyme space in the protein universe
Source: BMC Bioinformatics. 2015 Mar 21;16:96. doi: 10.1186/s12859-015-0499-y (PMC4389672; doi:10.1186/s12859-015-0499-y)
Supplement: Additional file 13: — 81 novel EC numbers detected by DomSign. DomSign (99% specificity threshold) can extract 81 novel four-digit EC numbers from Human Microbiome Project gut subset beyond the HMP official annotation. The EC numbers and their corresponding enzymatic reactions extracted from KEGG database are listed. [file 12859_2015_499_MOESM13_ESM.xlsx]

## Sheet: Sheet1
EC number	Reaction catalyzed
EC=1.1.3.10	D-glucose + O2 = 2-dehydro-D-glucose + H2O2 [RN:R00302]
EC=1.1.4.1	2-methyl-3-phytyl-1,4-naphthoquinone + oxidized dithiothreitol = 2,3-epoxy-2,3-dihydro-2-methyl-3-phytyl-1,4-naphthoquinone + 1,4-dithiothreitol [RN:R03511]
EC=1.3.1.72	5alpha-cholest-7-en-3beta-ol + NADP+ = 5alpha-cholesta-7,24-dien-3beta-ol + NADPH + H+ [RN:R05703]
EC=1.3.3.5	2 bilirubin + O2 = 2 biliverdin + 2 H2O [RN:R02394]
EC=1.4.3.13	peptidyl-L-lysyl-peptide + O2 + H2O = peptidyl-allysyl-peptide + NH3 + H2O2 [RN:R04239]
EC=1.8.7.2	2 reduced ferredoxin + thioredoxin disulfide = 2 oxidized ferredoxin + thioredoxin + 2 H+ [RN:R09502]
EC=1.10.3.11	2 ubiquinol + O2 = 2 ubiquinone + 2 H2O [RN:R09504]
EC=1.14.14.9	4-hydroxyphenylacetate + FADH2 + O2 = 3,4-dihydroxyphenylacetate + FAD + H2O
EC=1.16.1.9	2 Fe(II) + 2 an apo-siderophore + NADP+ + H+ = 2 an Fe(III)-siderophore + NADPH [RN:R09541]
EC=1.16.5.1	ascorbate[side 1] + Fe(III)[side 2] = monodehydroascorbate[side 1] + Fe(II)[side 2] [RN:R09739]
EC=2.1.1.44	3 S-adenosyl-L-methionine + L-histidine = 3 S-adenosyl-L-homocysteine + hercynine (overall reaction) [RN:R01169];
EC=2.1.1.44	(1a) S-adenosyl-L-methionine + L-histidine = S-adenosyl-L-homocysteine + Nalpha-methyl-L-histidine [RN:R10523];
EC=2.1.1.44	(1b) S-adenosyl-L-methionine + Nalpha-methyl-L-histidine = S-adenosyl-L-homocysteine + Nalpha,Nalpha-dimethyl-L-histidine [RN:R10524];
EC=2.1.1.44	(1c) S-adenosyl-L-methionine + Nalpha,Nalpha-dimethyl-L-histidine = S-adenosyl-L-homocysteine + hercynine [RN:R04436]
EC=2.1.1.176	S-adenosyl-L-methionine + cytosine967 in 16S rRNA = S-adenosyl-L-homocysteine + 5-methylcytosine967 in 16S rRNA
EC=2.1.1.177	S-adenosyl-L-methionine + pseudouridine1915 in 23S rRNA = S-adenosyl-L-homocysteine + N3-methylpseudouridine1915 in 23S rRNA
EC=2.1.1.181	S-adenosyl-L-methionine + adenine1618 in 23S rRNA = S-adenosyl-L-homocysteine + N6-methyladenine1618 in 23S rRNA [RN:R07232]
EC=2.1.1.185	S-adenosyl-L-methionine + guanosine2251 in 23S rRNA = S-adenosyl-L-homocysteine + 2'-O-methylguanosine2251 in 23S rRNA
EC=2.1.1.191	S-adenosyl-L-methionine + cytosine1962 in 23S rRNA = S-adenosyl-L-homocysteine + 5-methylcytosine1962 in 23S rRNA
EC=2.1.1.193	S-adenosyl-L-methionine + uracil1498 in 16S rRNA = S-adenosyl-L-homocysteine + N3-methyluracil1498 in 16S rRNA
EC=2.1.1.199	S-adenosyl-L-methionine + cytosine1402 in 16S rRNA = S-adenosyl-L-homocysteine + N4-methylcytosine1402 in 16S rRNA
EC=2.1.1.211	S-adenosyl-L-methionine + uridine44 in tRNASer = S-adenosyl-L-homocysteine + 2'-O-methyluridine44 in tRNASer
EC=2.1.1.213	2 S-adenosyl-L-methionine + guanine10 in tRNA = 2 S-adenosyl-L-homocysteine + N2-dimethylguanine10 in tRNA (overall reaction);
EC=2.1.1.213	(1a) S-adenosyl-L-methionine + guanine10 in tRNA = S-adenosyl-L-homocysteine + N2-methylguanine10 in tRNA;
EC=2.1.1.213	(1b) S-adenosyl-L-methionine + N2-methylguanine10 in tRNA = S-adenosyl-L-homocysteine + N2-dimethylguanine10 in tRNA
EC=2.1.1.217	S-adenosyl-L-methionine + adenine22 in tRNA = S-adenosyl-L-homocysteine + N1-methyladenine22 in tRNA
EC=2.1.1.233	S-adenosyl-L-methionine + [phosphatase 2A protein]-leucine = S-adenosyl-L-homocysteine + [phosphatase 2A protein]-leucine methyl ester
EC=2.1.1.244	(1) 3 S-adenosyl-L-methionine + N-terminal-(A,S)PK-[protein] = 3 S-adenosyl-L-homocysteine + N-terminal-N,N,N-trimethyl-N-(A,S)PK-[protein] (overall reaction);
EC=2.1.1.244	(1a) S-adenosyl-L-methionine + N-terminal-(A,S)PK-[protein] = S-adenosyl-L-homocysteine + N-terminal-N-methyl-N-(A,S)PK-[protein];
EC=2.1.1.244	(1b) S-adenosyl-L-methionine + N-terminal-N-methyl-N-(A,S)PK-[protein] = S-adenosyl-L-homocysteine + N-terminal-N,N-dimethyl-N-(A,S)PK-[protein];
EC=2.1.1.244	(1c) S-adenosyl-L-methionine + N-terminal-N,N-dimethyl-N-(A,S)PK-serine-[protein] = S-adenosyl-L-homocysteine + N-terminal-N,N,N-trimethyl-N-(A,S)PK-[protein];
EC=2.1.1.244	(2) 2 S-adenosyl-L-methionine + N-terminal-PPK-[protein] = 2 S-adenosyl-L-homocysteine + N-terminal-N,N-dimethyl-N-PPK-[protein] (overall reaction);
EC=2.1.1.244	(2a) S-adenosyl-L-methionine + N-terminal-PPK-[protein] = S-adenosyl-L-homocysteine + N-terminal-N-methyl-N-PPK-[protein];
EC=2.1.1.244	(2b) S-adenosyl-L-methionine + N-terminal-N-methyl-N-PPK-[protein] = S-adenosyl-L-homocysteine + N-terminal-N,N-dimethyl-N-PPK-[protein]
EC=2.3.1.84	acetyl-CoA + an alcohol = CoA + an acetyl ester [RN:R00627]
EC=2.3.1.193	[elongator tRNAMet]-cytidine34 + ATP + acetyl-CoA = CoA + [elongator tRNAMet]-N4-acetylcytidine34 + ADP + phosphate
EC=2.3.2.4	(gamma-L-glutamyl)-L-amino acid = 5-oxoproline + L-amino acid [RN:R03749]
EC=2.4.1.26	Transfers an alpha-D-glucosyl residue from UDP-glucose to an hydroxymethylcytosine residue in DNA
EC=2.4.1.232	Transfers an alpha-D-mannosyl residue from GDP-mannose into lipid-linked oligosaccharide, forming an alpha-(1->6)-D-mannosyl-D-mannose linkage
EC=2.4.1.256	dolichyl beta-D-glucosyl phosphate + D-Glc-alpha-(1->3)-D-Glc-alpha-(1->3)-D-Man-alpha-(1->2)-D-Man-alpha-(1->2)-D-Man-alpha-(1->3)-[D-Man-alpha-(1->2)-D-Man-alpha-(1->3)-[D-Man-alpha-(1->2)-D-Man-alpha-(1->6)]-D-Man-alpha-(1->6)]-D-Man-beta-(1->4)-D-GlcNAc-beta-(1->4)-D-GlcNAc-diphosphodolichol = D-Glc-alpha-(1->2)-D-Glc-alpha-(1->3)-D-Glc-alpha-(1->3)-D-Man-alpha-(1->2)-D-Man-alpha-(1->2)-D-Man…
EC=2.4.1.258	dolichyl beta-D-mannosyl phosphate + D-Man-alpha-(1->2)-D-Man-alpha-(1->2)-D-Man-alpha-(1->3)-[D-Man-alpha-(1->6)]-D-Man-beta-(1->4)-D-GlcNAc-beta-(1->4)-D-GlcNAc-diphosphodolichol = D-Man-alpha-(1->2)-D-Man-alpha-(1->2)-D-Man-alpha-(1->3)-[D-Man-alpha-(1->3)-D-Man-alpha-(1->6)]-D-Man-beta-(1->4)-D-GlcNAc-beta-(1->4)-D-GlcNAc-diphosphodolichol + dolichyl phosphate [RN:R06258]
EC=2.4.1.260	dolichyl beta-D-mannosyl phosphate + D-Man-alpha-(1->2)-D-Man-alpha-(1->2)-D-Man-alpha-(1->3)-[D-Man-alpha-(1->2)-D-Man-alpha-(1->3)-D-Man-alpha-(1->6)]-D-Man-beta-(1->4)-D-GlcNAc-beta-(1->4)-D-GlcNAc-diphosphodolichol = D-Man-alpha-(1->2)-D-Man-alpha-(1->2)-D-Man-alpha-(1->3)-[D-Man-alpha-(1->2)-D-Man-alpha-(1->3)-[D-Man-alpha-(1->6)]-D-Man-alpha-(1->6)]-D-Man-beta-(1->4)-D-GlcNAc-beta-(1->4)-D-…
EC=2.4.1.276	2 UDP-glucose + zeaxanthin = 2 UDP + zeaxanthin bis(beta-D-glucoside) [RN:R07574]
EC=2.4.2.31	NAD+ + protein L-arginine = nicotinamide + Nomega-(ADP-D-ribosyl)-protein-L-arginine [RN:R00555]
EC=2.4.2.38	UDP-D-xylose + N4-{N-acetyl-beta-D-glucosaminyl-(1->2)-alpha-D-mannosyl-(1->3)-[N-acetyl-beta-D-glucosaminyl-(1->2)-alpha-D-mannosyl-(1->6)]-beta-D-mannosyl-(1->4)-N-acetyl-beta-D-glucosaminyl-(1->4)-N-acetyl-beta-D-glucosaminyl}asparagine = UDP + N4-{N-acetyl-beta-D-glucosaminyl-(1->2)-alpha-D-mannosyl-(1->3)-[N-acetyl-beta-D-glucosaminyl-(1->2)-alpha-D-mannosyl-(1->6)]-[beta-D-xylosyl-(1->2)]-b…
EC=2.4.99.16	alpha-maltose 1-phosphate + [(1->4)-alpha-D-glucosyl]n = phosphate + [(1->4)-alpha-D-glucosyl]n+2 [RN:R09994]
EC=2.7.1.160	2'-phospho-[ligated tRNA] + NAD+ = mature tRNA + ADP-ribose 1'',2''-phosphate + nicotinamide + H2O
EC=2.7.1.170	ATP + 1,6-anhydro-N-acetyl-beta-muramate + H2O = ADP + N-acetylmuramate 6-phosphate [RN:R09640]
EC=2.7.1.172	ATP + [protein]-N6-D-ribulosyl-L-lysine = ADP + [protein]-N6-(3-O-phospho-D-ribulosyl)-L-lysine
EC=2.7.1.176	ATP + UDP-N-acetyl-alpha-D-glucosamine = ADP + UDP-N-acetyl-alpha-D-glucosamine 3'-phosphate [RN:R09946]
EC=2.7.4.23	ATP + alpha-D-ribose 1,5-bisphosphate = ADP + 5-phospho-alpha-D-ribose 1-diphosphate [RN:R06836]
EC=2.7.4.25	ATP + (d)CMP = ADP + (d)CDP [RN:R00512 R01665]
EC=2.7.7.30	GTP + beta-L-fucose 1-phosphate = diphosphate + GDP-L-fucose [RN:R01951]
EC=2.7.7.46	nucleoside triphosphate + gentamicin = diphosphate + 2''-nucleotidylgentamicin [RN:R02432]
EC=2.7.7.66	2'-(5-triphosphoribosyl)-3'-dephospho-CoA + malonate decarboxylase apo-[acyl-carrier protein] = malonate decarboxylase holo-[acyl-carrier protein] + diphosphate
EC=2.7.7.79	p-tRNAHis + ATP + GTP = pppGp-tRNAHis + AMP + diphosphate (overall reaction);
EC=2.7.7.79	(1a) p-tRNAHis + ATP = App-tRNAHis + diphosphate;
EC=2.7.7.79	(1b) App-tRNAHis + GTP = pppGp-tRNAHis + AMP
EC=2.7.7.80	ATP + [molybdopterin-synthase sulfur-carrier protein]-Gly-Gly = diphosphate + [molybdopterin-synthase sulfur-carrier protein]-Gly-Gly-AMP
EC=2.7.8.27	a ceramide + a phosphatidylcholine = a sphingomyelin + a 1,2-diacyl-sn-glycerol [RN:R08969]
EC=2.7.8.29	L-1-phosphatidylethanolamine + L-serine = L-1-phosphatidylserine + ethanolamine [RN:R07376]
EC=2.8.1.10	1-deoxy-D-xylulose 5-phosphate + 2-iminoacetate + thiocarboxy-adenylate-[sulfur-carrier protein ThiS] = 2-[(2R,5Z)-2-carboxy-4-methylthiazol-5(2H)-ylidene]ethyl phosphate + [sulfur-carrier protein ThiS] + 2 H2O [RN:R10247]
EC=2.10.1.1	adenylyl-molybdopterin + molybdate = molybdenum cofactor + AMP [RN:R09735]
EC=3.1.1.14	chlorophyll + H2O = phytol + chlorophyllide
EC=3.1.3.32	a 3'-phosphopolynucleotide + H2O = a polynucleotide + phosphate [RN:R02248]
EC=3.1.3.64	1-phosphatidyl-1D-myo-inositol 3-phosphate + H2O = 1-phosphatidyl-1D-myo-inositol + phosphate [RN:R03363]
EC=3.1.3.78	1-phosphatidyl-1D-myo-inositol 4,5-bisphosphate + H2O = 1-phosphatidyl-1D-myo-inositol 5-phosphate + phosphate [RN:R08981]
EC=3.1.3.79	beta-D-fructofuranosyl-alpha-D-mannopyranoside 6F-phosphate + H2O = beta-D-fructofuranosyl-alpha-D-mannopyranoside + phosphate [RN:R08982]
EC=3.2.1.59	Endohydrolysis of (1->3)-alpha-D-glucosidic linkages in isolichenin, pseudonigeran and nigeran
EC=3.2.1.169	(1) [protein]-3-O-(N-acetyl-beta-D-glucosaminyl)-L-serine + H2O = [protein]-L-serine + N-acetyl-D-glucosamine [RN:R09672];
EC=3.2.1.169	(2) [protein]-3-O-(N-acetyl-beta-D-glucosaminyl)-L-theronine + H2O = [protein]-L-threonine + N-acetyl-D-glucosamine [RN:R09673]
EC=3.2.2.22	Hydrolysis of the N-glycosylic bond at A-4324 in 28S rRNA from rat ribosomes
EC=3.4.22.8	Preferential cleavage: Arg!, including Arg!Pro, but not Lys-
EC=3.4.22.68	Hydrolysis of the alpha-linked peptide bond in the sequence Gly-Gly!Ala-Thr-Tyr at the C-terminal end of the small ubiquitin-like modifier (SUMO) propeptide, Smt3, leading to the mature form of the protein. A second reaction involves the cleavage of an epsilon-linked peptide bond between the C-terminal glycine of the mature SUMO and the lysine epsilon-amino group of the target protein
EC=3.4.24.77	Hydrolyses proteins with a preference for Tyr or Phe in the P1' position. Has no action on amino-acid p-nitroanilides
EC=3.5.1.90	adenosylcobinamide + H2O = adenosylcobyric acid + (R)-1-aminopropan-2-ol [RN:R05226]
EC=3.6.1.55	8-oxo-dGTP + H2O = 8-oxo-dGMP + diphosphate [RN:R09832]
EC=4.1.1.84	D-dopachrome = 5,6-dihydroxyindole + CO2 [RN:R07313]
EC=4.1.99.17	5-amino-1-(5-phospho-D-ribosyl)imidazole + S-adenosyl-L-methionine = 4-amino-2-methyl-5-phosphomethylpyrimidine + 5'-deoxyadenosine + L-methionine + formate + CO
EC=4.2.1.53	(R)-10-hydroxystearate = oleate + H2O [RN:R02813]
EC=4.2.1.93	(1) ATP + (6S)-6beta-hydroxy-1,4,5,6-tetrahydronicotinamide-adenine dinucleotide = ADP + phosphate + NADH [RN:R00129];
EC=4.2.1.93	(2) ATP + (6S)-6beta-hydroxy-1,4,5,6-tetrahydronicotinamide-adenine dinucleotide phosphate = ADP + phosphate + NADPH [RN:R10288]
EC=4.2.1.94	scytalone = 1,3,8-trihydroxynaphthalene + H2O [RN:R02907]
EC=4.2.1.126	(R)-lactate + N-acetyl-D-glucosamine 6-phosphate = N-acetylmuramate 6-phosphate + H2O [RN:R08555]
EC=4.2.2.23	Endotype eliminative cleavage of L-alpha-rhamnopyranosyl-(1->4)-alpha-D-galactopyranosyluronic acid bonds of rhamnogalacturonan I domains in ramified hairy regions of pectin leaving L-rhamnopyranose at the reducing end and 4-deoxy-4,5-unsaturated D-galactopyranosyluronic acid at the non-reducing end.
EC=5.4.99.25	tRNA uridine55 = tRNA pseudouridine55
EC=5.4.99.27	tRNA uridine13 = tRNA pseudouridine13
EC=6.3.2.25	ATP + detyrosinated alpha-tubulin + L-tyrosine = alpha-tubulin + ADP + phosphate [RN:R04730]
EC=6.3.4.19	[tRNAIle2]-cytidine34 + L-lysine + ATP = [tRNAIle2]-lysidine34 + AMP + diphosphate + H2O [RN:R09597]
EC=6.4.1.6	acetone + CO2 + ATP + 2 H2O = acetoacetate + AMP + 2 phosphate [RN:R05735]
